# Supplementary material for: Enhanced NiFe2O4 Catalyst Performance and Stability in Anion Exchange Membrane Water Electrolysis: Influence of Iron Content and Membrane Selection
Source: Molecules. 2025 Aug 1;30(15):3228. doi: 10.3390/molecules30153228 (PMC12348109; doi:10.3390/molecules30153228)
Supplement: Supplementary file 1 [file molecules-30-03228-s001.zip]

Archive with 1 entries (1 files):
- molecules-3750513-supplementary.pdf
